# Supplementary material for: Public Health Impact of FDA’s Request for Additional Safety Data on Cytisine for Tobacco Cessation
Source: JAMA Health Forum. 2024 Aug 23;5(8):e242647. doi: 10.1001/jamahealthforum.2024.2647 (PMC11344233; doi:10.1001/jamahealthforum.2024.2647)
Supplement: Supplement 2. — Mathematical Model Calculations [file jamahealthforum-e242647-s002.xlsx]

## Sheet: SQPopulationEstimates
Burgess DJ, Calvert C, Hagel Campbell EM, et al. Telehealth mindfulness-based interventions for chronic pain: the LAMP randomized clinical trial. JAMA Intern Med. Published August 19, 2024. doi:10.1001/jamainternmed.2024.3940
This supplemental material has been provided by the authors to give readers additional information about their work.
STATUS QUO POPULATION ESTIMATES (scenario in which cytisine is unavailable)
								All ages combined	Ages 18-24	Ages 25-44	Ages 45-64	Ages ≥65	Source
			Background probability of smoking cessation and abstinence for at least 1 year					0.074	0.099	0.089	0.057	0.054	Babb et al., MMWR 2017, doi: 10.15585/mmwr.mm6552a1, Smoking cessation probabilities, NHIS 2015, https://www.cdc.gov/mmwr/volumes/65/wr/mm6552a1.htm, Table 1
			Relapse probability after 1 year of abstinence from smoking					0.1					Hughes JR, Peters EN, Naud S. Relapse to smoking after 1 year of abstinence: a meta-analysis. Addict Behav. 2008;33(12):1516-1520. doi:10.1016/j.addbeh.2008.05.012
				Source	US Census, US population, July 2021, by age; https://www.census.gov/data/tables/time-series/demo/popest/2020s-national-detail.html; "Monthly Postcensal Resident Population," 7/1/2021 to 12/1/2021	NHIS 2021, https://www.cdc.gov/tobacco/data_statistics/fact_sheets/adult_data/cig_smoking/index.htm, Cornelius et al., MMWR 2023, doi: 10.15585/mmwr.mm7218a1		Babb et al., MMWR 2017, doi: 10.15585/mmwr.mm6552a1, Smoking cessation probabilities, NHIS 2015, https://www.cdc.gov/mmwr/volumes/65/wr/mm6552a1.htm, Table 1	Hughes JR, Peters EN, Naud S. Relapse to smoking after 1 year of abstinence: a meta-analysis. Addict Behav. 2008;33(12):1516-1520. doi:10.1016/j.addbeh.2008.05.012	Jha et al., NEJM 2013, doi: 10.1056/NEJMsa1211128
			Age		Civilian, noninstitutionalized population size	Propotion who smoke cigarettes	Number who smoke cigarettes	Number of people who will quit this year and remain abstinent for 1 year, background (no cytisine)	Number of people who attain long-term abstinence, among those who remain abstinent for 1 year, background (no cytisine)	LE gain (y) from cessation at that age and long-term absinence	Aggregate LE gain (y) by people quitting and attaining long-term abstinence
			18		4220712	0.053	223698	22146.1	19931.5	10	199315
			19		4319837	0.053	228951	22666.2	20399.6	10	203996
			20		4579004	0.053	242687	24026	21623.4	10	216234
			21		4507383	0.053	238891	23650.2	21285.2	10	212852
			22		4324417	0.053	229194	22690.2	20421.2	10	204212
			23		4239803	0.053	224710	22246.2	20021.6	10	200216
			24		4193055	0.053	222232	22001	19800.9	10	198009
			25		4202926	0.126	529569	47131.6	42418.5	10	424185
			26		4274933	0.126	538642	47939.1	43145.2	10	431452
			27		4362990	0.126	549737	48926.6	44033.9	10	440339
			28		4435868	0.126	558919	49743.8	44769.4	10	447694
			29		4540571	0.126	572112	50918	45826.2	10	458262
			30		4613085	0.126	581249	51731.1	46558	10	465580
			31		4632200	0.126	583657	51945.5	46750.9	10	467509
			32		4503771	0.126	567475	50505.3	45454.8	10	454548
			33		4426941	0.126	557795	49643.7	44679.3	10	446793
			34		4380244	0.126	551911	49120.1	44208.1	10	442081
			35		4392807	0.126	553494	49260.9	44334.8	9.83333	435959
			36		4390780	0.126	553238	49238.2	44314.4	9.66667	428372
			37		4298916	0.126	541663	48208	43387.2	9.5	412179
			38		4364254	0.126	549896	48940.7	44046.7	9.33333	411102
			39		4362095	0.126	549624	48916.5	44024.9	9.16667	403561
			40		4308795	0.126	542908	48318.8	43486.9	9	391382
			41		4292763	0.126	540888	48139	43325.1	8.7	376929
			42		4118298	0.126	518906	46182.6	41564.3	8.4	349140
			43		4027469	0.126	507461	45164	40647.6	8.1	329246
			44		3979116	0.126	501369	44621.8	40159.6	7.8	313245
			45		3845823	0.149	573028	32662.6	29396.3	7.5	220472
			46		3890708	0.149	579715	33043.8	29739.4	7.2	214124
			47		3819238	0.149	569066	32436.8	29193.1	6.9	201432
			48		3872661	0.149	577026	32890.5	29601.5	6.6	195370
			49		4063311	0.149	605433	34509.7	31058.7	6.3	195670
			50		4312381	0.149	642545	36625.1	32962.5	6	197775
			51		4245462	0.149	632574	36056.7	32451	5.8	188216
			52		4086368	0.149	608869	34705.5	31235	5.6	174916
			53		3999862	0.149	595979	33970.8	30573.7	5.4	165098
			54		4015110	0.149	598251	34100.3	30690.3	5.2	159590
			55		4075655	0.149	607273	34614.5	31153.1	5	155765
			56		4233804	0.149	630837	35957.7	32361.9	4.8	155337
			57		4333451	0.149	645684	36804	33123.6	4.6	152369
			58		4334342	0.149	645817	36811.6	33130.4	4.4	145774
			59		4348488	0.149	647925	36931.7	33238.5	4.2	139602
			60		4338488	0.149	646435	36846.8	33162.1	4	132648
			61		4258886	0.149	634574	36170.7	32553.6	3.75	122076
			62		4174717	0.149	622033	35455.9	31910.3	3.5	111686
			63		4135940	0.149	616255	35126.5	31613.9	3.25	102745
			64		4062063	0.149	605247	34499.1	31049.2	3	93147.6
			65		3873988	0.083	321541	17363.2	15626.9	2.75	42974
			66		3777613	0.083	313542	16931.3	15238.1	2.5	38095.3
			67		3640101	0.083	302128	16314.9	14683.4	2.25	33037.7
			68		3485360	0.083	289285	15621.4	14059.2	2	28118.5
			69		3349607	0.083	278017	15012.9	13511.6	1.75	23645.4
			70		3184420	0.083	264307	14272.6	12845.3	1.5	19268
			71		3032893	0.083	251730	13593.4	12234.1	1.3125	16057.2
			72		2945579	0.083	244483	13202.1	11881.9	1.125	13367.1
			73		2873796	0.083	238525	12880.4	11592.3	0.9375	10867.8
			74		3020597	0.083	250710	13538.3	12184.5	0.75	9138.36
			75		2123439	0.083	176245	9517.25	8565.53	0.5625	4818.11
			76		2027349	0.083	168270	9086.58	8177.92	0.375	3066.72
			77		1958994	0.083	162597	8780.21	7902.19	0.1875	1481.66
			78		1965243	0.083	163115	8808.22	7927.4	0	0
			79		1663529	0.083	138073	7455.94	6710.34	0	0
			80		1477627	0.083	122643	6622.72	5960.45	0	0
			81		1335061	0.083	110810	5983.74	5385.37	0	0
			82		1223294	0.083	101533	5482.8	4934.52	0	0
			83		1126762	0.083	93521.2	5050.15	4545.13	0	0
			84		986359	0.083	81867.8	4420.86	3978.77	0	0
			85		889768	0.083	73850.7	3987.94	3589.15	0	0
			86		819195	0.083	67993.2	3671.63	3304.47	0	0
			87		689487	0.083	57227.4	3090.28	2781.25	0	0
			88		615790	0.083	51110.6	2759.97	2483.97	0	0
			89		541555	0.083	44949.1	2427.25	2184.52	0	0
			90		471109	0.083	39102	2111.51	1900.36	0	0
			91		401613	0.083	33333.9	1800.03	1620.03	0	0
			92		324336	0.083	26919.9	1453.67	1308.31	0	0
			93		269879	0.083	22400	1209.6	1088.64	0	0
			94		213675	0.083	17735	957.691	861.922	0	0
			95		161981	0.083	13444.4	725.999	653.399	0	0
			96		124349	0.083	10321	557.332	501.599	0	0
			97		90394	0.083	7502.7	405.146	364.631	0	0
			98		64130	0.083	5322.79	287.431	258.688	0	0
			99		42700	0.083	3544.1	191.381	172.243	0	0
	Total population, ages 18-64				199739791		2.48454e+07	1.83424e+06	1.65082e+06		1.29882e+07
	Total population, ages 18-99				254531363		2.93931e+07	2.07982e+06	1.87184e+06		1.32321e+07

## Sheet: CytisinePopulationEstimates
CYTISINE POPULATION ESTIMATES (scenario in which cytisine becomes available)
								All ages combined	Ages 18-24	Ages 25-44	Ages 45-64	Ages ≥65	Source
			Background probability of smoking cessation and abstinence for at least 1 year					0.074	0.099	0.089	0.057	0.054	Babb et al., MMWR 2017, doi: 10.15585/mmwr.mm6552a1, Smoking cessation probabilities, NHIS 2015, https://www.cdc.gov/mmwr/volumes/65/wr/mm6552a1.htm, Table 1
			Relative increase in smoking cessation and abstinence for at least 1 year with cytisine					2					Lindson N, Theodoulou A, Ordóñez-Mena JM, et al. Pharmacological and electronic cigarette interventions for smoking cessation in adults: component network meta-analyses. Cochrane Database Syst Rev. 2023;9(9):CD015226. doi:10.1002/14651858.CD015226.pub2
			Relapse probability after 1 year of abstinence from smoking					0.1					Hughes JR, Peters EN, Naud S. Relapse to smoking after 1 year of abstinence: a meta-analysis. Addict Behav. 2008;33(12):1516-1520. doi:10.1016/j.addbeh.2008.05.012
			Proportion of all smokers who would use cytisine in a single year					0.038					Moore TJ, Cohen MR, Furberg CD. Strong Safety Signal Seen for New Varenicline Risks. The Institute for Safe Medication Practices. https://www.ismp.org/sites/default/files/attachments/2018-01/2007Q4.pdf. Jordan CJ, Xi ZX. Discovery and development of varenicline for smoking cessation. Expert Opin Drug Discov. 2018;13(7):671-683. doi:10.1080/17460441.2018.1458090
				Source	US Census, US population, July 2021, by age; https://www.census.gov/data/tables/time-series/demo/popest/2020s-national-detail.html; "Monthly Postcensal Resident Population," 7/1/2021 to 12/1/2021	NHIS 2021, https://www.cdc.gov/tobacco/data_statistics/fact_sheets/adult_data/cig_smoking/index.htm, Cornelius et al., MMWR 2023, doi: 10.15585/mmwr.mm7218a1		Babb et al., MMWR 2017, doi: 10.15585/mmwr.mm6552a1, Smoking cessation probabilities, NHIS 2015, https://www.cdc.gov/mmwr/volumes/65/wr/mm6552a1.htm, Table 1	Hughes JR, Peters EN, Naud S. Relapse to smoking after 1 year of abstinence: a meta-analysis. Addict Behav. 2008;33(12):1516-1520. doi:10.1016/j.addbeh.2008.05.012	Jha et al., NEJM 2013, doi: 10.1056/NEJMsa1211128					1-year delay in cytisine availability
			Age		Civilian, noninstitutionalized population	Propotion who smoke cigarettes	Number who smoke cigarettes	Number of people who will quit this year and remain abstinent for 1 year, background+cytisine	Number of people who attain long-term abstinence, among those who remain abstinent for 1 year, background+cytisine	LE gain (y) from cessation at that age and long-term absinence	Aggregate LE gain (y) by people quitting and attaining long-term abstinence, background+cytisine				Number of people who would use cytisine in a year (subtracting people who would quit via background methods in the prior year)	Their background probability of long-term abstinence in the absence of cytisine	Their probability of long-term abstinence in the presence of cytisine	Absolute increase in probability of long-term abstinence with cytisine	Difference in LE benefit from a 1-year delay in cytisine availability	Aggregate difference in LE gain from a 1-year delay, population-level
			18		4220712	0.053	223698	22987.6	20688.9	10	206889				7743.12	0.0891	0.1782	0.0891	0	0
			19		4319837	0.053	228951	23527.5	21174.7	10	211747				7924.97	0.0891	0.1782	0.0891	0	0
			20		4579004	0.053	242687	24939	22445.1	10	224451				8400.42	0.0891	0.1782	0.0891	0	0
			21		4507383	0.053	238891	24548.9	22094.1	10	220941				8269.03	0.0891	0.1782	0.0891	0	0
			22		4324417	0.053	229194	23552.4	21197.2	10	211972				7933.37	0.0891	0.1782	0.0891	0	0
			23		4239803	0.053	224710	23091.6	20782.4	10	207824				7778.14	0.0891	0.1782	0.0891	0	0
			24		4193055	0.053	222232	22837	20553.3	10	205533				7692.38	0.0891	0.1782	0.0891	0	0
			25		4202926	0.126	529569	48922.6	44030.4	10	440304				18511.7	0.0801	0.1602	0.0801	0	0
			26		4274933	0.126	538642	49760.8	44784.7	10	447847				18828.9	0.0801	0.1602	0.0801	0	0
			27		4362990	0.126	549737	50785.8	45707.2	10	457072				19216.7	0.0801	0.1602	0.0801	0	0
			28		4435868	0.126	558919	51634.1	46470.7	10	464707				19537.7	0.0801	0.1602	0.0801	0	0
			29		4540571	0.126	572112	52852.8	47567.6	10	475676				19998.9	0.0801	0.1602	0.0801	0	0
			30		4613085	0.126	581249	53696.9	48327.2	10	483272				20318.2	0.0801	0.1602	0.0801	0	0
			31		4632200	0.126	583657	53919.4	48527.5	10	485275				20402.4	0.0801	0.1602	0.0801	0	0
			32		4503771	0.126	567475	52424.5	47182	10	471820				19836.8	0.0801	0.1602	0.0801	0	0
			33		4426941	0.126	557795	51530.2	46377.2	10	463772				19498.4	0.0801	0.1602	0.0801	0	0
			34		4380244	0.126	551911	50986.6	45888	10	458880				19292.7	0.0801	0.1602	0.0801	-0.166667	-257.558
			35		4392807	0.126	553494	51132.9	46019.6	9.83333	452526				19348	0.0801	0.1602	0.0801	-0.166667	-258.296
			36		4390780	0.126	553238	51109.3	45998.3	9.66667	444651				19339.1	0.0801	0.1602	0.0801	-0.166667	-258.177
			37		4298916	0.126	541663	50039.9	45036	9.5	427842				18934.5	0.0801	0.1602	0.0801	-0.166667	-252.776
			38		4364254	0.126	549896	50800.5	45720.4	9.33333	426724				19222.3	0.0801	0.1602	0.0801	-0.166667	-256.617
			39		4362095	0.126	549624	50775.4	45697.8	9.16667	418897				19212.8	0.0801	0.1602	0.0801	-0.166667	-256.49
			40		4308795	0.126	542908	50154.9	45139.4	9	406255				18978	0.0801	0.1602	0.0801	-0.3	-456.041
			41		4292763	0.126	540888	49968.3	44971.5	8.7	391252				18907.4	0.0801	0.1602	0.0801	-0.3	-454.345
			42		4118298	0.126	518906	47937.5	43143.8	8.4	362408				18139	0.0801	0.1602	0.0801	-0.3	-435.879
			43		4027469	0.126	507461	46880.3	42192.2	8.1	341757				17738.9	0.0801	0.1602	0.0801	-0.3	-426.266
			44		3979116	0.126	501369	46317.4	41685.7	7.8	325148				17525.9	0.0801	0.1602	0.0801	-0.3	-421.148
			45		3845823	0.149	573028	33903.8	30513.4	7.5	228850				20658	0.0513	0.1026	0.0513	-0.3	-317.926
			46		3890708	0.149	579715	34299.4	30869.5	7.2	222260				20899.1	0.0513	0.1026	0.0513	-0.3	-321.637
			47		3819238	0.149	569066	33669.4	30302.4	6.9	209087				20515.2	0.0513	0.1026	0.0513	-0.3	-315.729
			48		3872661	0.149	577026	34140.3	30726.3	6.6	202794				20802.2	0.0513	0.1026	0.0513	-0.3	-320.145
			49		4063311	0.149	605433	35821.1	32239	6.3	203105				21826.2	0.0513	0.1026	0.0513	-0.3	-335.906
			50		4312381	0.149	642545	38016.8	34215.1	6	205291				23164.1	0.0513	0.1026	0.0513	-0.2	-237.664
			51		4245462	0.149	632574	37426.9	33684.2	5.8	195368				22804.7	0.0513	0.1026	0.0513	-0.2	-233.976
			52		4086368	0.149	608869	36024.3	32421.9	5.6	181563				21950.1	0.0513	0.1026	0.0513	-0.2	-225.208
			53		3999862	0.149	595979	35261.7	31735.5	5.4	171372				21485.4	0.0513	0.1026	0.0513	-0.2	-220.44
			54		4015110	0.149	598251	35396.1	31856.5	5.2	165654				21567.3	0.0513	0.1026	0.0513	-0.2	-221.281
			55		4075655	0.149	607273	35929.9	32336.9	5	161685				21892.5	0.0513	0.1026	0.0513	-0.2	-224.617
			56		4233804	0.149	630837	37324.1	33591.7	4.8	161240				22742	0.0513	0.1026	0.0513	-0.2	-233.333
			57		4333451	0.149	645684	38202.6	34382.3	4.6	158159				23277.3	0.0513	0.1026	0.0513	-0.2	-238.825
			58		4334342	0.149	645817	38210.4	34389.4	4.4	151313				23282.1	0.0513	0.1026	0.0513	-0.2	-238.874
			59		4348488	0.149	647925	38335.1	34501.6	4.2	144907				23358.1	0.0513	0.1026	0.0513	-0.2	-239.654
			60		4338488	0.149	646435	38247	34422.3	4	137689				23304.4	0.0513	0.1026	0.0513	-0.25	-298.878
			61		4258886	0.149	634574	37545.2	33790.7	3.75	126715				22876.8	0.0513	0.1026	0.0513	-0.25	-293.395
			62		4174717	0.149	622033	36803.2	33122.9	3.5	115930				22424.7	0.0513	0.1026	0.0513	-0.25	-287.596
			63		4135940	0.149	616255	36461.3	32815.2	3.25	106649				22216.4	0.0513	0.1026	0.0513	-0.25	-284.925
			64		4062063	0.149	605247	35810.1	32229.1	3	96687.2				21819.5	0.0513	0.1026	0.0513	-0.25	-279.835
			65		3873988	0.083	321541	18023	16220.7	2.75	44607				11624.7	0.0486	0.0972	0.0486	-0.25	-141.241
			66		3777613	0.083	313542	17574.6	15817.2	2.5	39543				11335.5	0.0486	0.0972	0.0486	-0.25	-137.727
			67		3640101	0.083	302128	16934.9	15241.4	2.25	34293.2				10922.9	0.0486	0.0972	0.0486	-0.25	-132.713
			68		3485360	0.083	289285	16215	14593.5	2	29187				10458.6	0.0486	0.0972	0.0486	-0.25	-127.072
			69		3349607	0.083	278017	15583.4	14025.1	1.75	24543.9				10051.2	0.0486	0.0972	0.0486	-0.25	-122.122
			70		3184420	0.083	264307	14814.9	13333.4	1.5	20000.2				9555.54	0.0486	0.0972	0.0486	-0.1875	-87.0748
			71		3032893	0.083	251730	14110	12699	1.3125	16667.4				9100.85	0.0486	0.0972	0.0486	-0.1875	-82.9315
			72		2945579	0.083	244483	13703.8	12333.4	1.125	13875.1				8838.84	0.0486	0.0972	0.0486	-0.1875	-80.544
			73		2873796	0.083	238525	13369.8	12032.8	0.9375	11280.8				8623.44	0.0486	0.0972	0.0486	-0.1875	-78.5811
			74		3020597	0.083	250710	14052.8	12647.5	0.75	9485.62				9063.95	0.0486	0.0972	0.0486	-0.1875	-82.5953
			75		2123439	0.083	176245	9878.91	8891.02	0.5625	5001.2				6371.84	0.0486	0.0972	0.0486	-0.1875	-58.0634
			76		2027349	0.083	168270	9431.87	8488.68	0.375	3183.26				6083.5	0.0486	0.0972	0.0486	-0.1875	-55.4359
			77		1958994	0.083	162597	9113.86	8202.47	0.1875	1537.96				5878.38	0.0486	0.0972	0.0486	-0.1875	-53.5668
			78		1965243	0.083	163115	9142.93	8228.64	0	0				5897.14	0.0486	0.0972	0.0486	0	0
			79		1663529	0.083	138073	7739.26	6965.34	0	0				4991.78	0.0486	0.0972	0.0486	0	0
			80		1477627	0.083	122643	6874.39	6186.95	0	0				4433.94	0.0486	0.0972	0.0486	0	0
			81		1335061	0.083	110810	6211.13	5590.01	0	0				4006.14	0.0486	0.0972	0.0486	0	0
			82		1223294	0.083	101533	5691.15	5122.04	0	0				3670.76	0.0486	0.0972	0.0486	0	0
			83		1126762	0.083	93521.2	5242.05	4717.85	0	0				3381.09	0.0486	0.0972	0.0486	0	0
			84		986359	0.083	81867.8	4588.85	4129.97	0	0				2959.78	0.0486	0.0972	0.0486	0	0
			85		889768	0.083	73850.7	4139.48	3725.53	0	0				2669.94	0.0486	0.0972	0.0486	0	0
			86		819195	0.083	67993.2	3811.15	3430.04	0	0				2458.17	0.0486	0.0972	0.0486	0	0
			87		689487	0.083	57227.4	3207.71	2886.94	0	0				2068.95	0.0486	0.0972	0.0486	0	0
			88		615790	0.083	51110.6	2864.85	2578.36	0	0				1847.81	0.0486	0.0972	0.0486	0	0
			89		541555	0.083	44949.1	2519.48	2267.54	0	0				1625.05	0.0486	0.0972	0.0486	0	0
			90		471109	0.083	39102	2191.75	1972.57	0	0				1413.66	0.0486	0.0972	0.0486	0	0
			91		401613	0.083	33333.9	1868.43	1681.59	0	0				1205.13	0.0486	0.0972	0.0486	0	0
			92		324336	0.083	26919.9	1508.91	1358.02	0	0				973.24	0.0486	0.0972	0.0486	0	0
			93		269879	0.083	22400	1255.56	1130.01	0	0				809.83	0.0486	0.0972	0.0486	0	0
			94		213675	0.083	17735	994.084	894.675	0	0				641.178	0.0486	0.0972	0.0486	0	0
			95		161981	0.083	13444.4	753.587	678.228	0	0				486.059	0.0486	0.0972	0.0486	0	0
			96		124349	0.083	10321	578.511	520.66	0	0				373.136	0.0486	0.0972	0.0486	0	0
			97		90394	0.083	7502.7	420.541	378.487	0	0				271.247	0.0486	0.0972	0.0486	0	0
			98		64130	0.083	5322.79	298.353	268.518	0	0				192.436	0.0486	0.0972	0.0486	0	0
			99		42700	0.083	3544.1	198.654	178.789	0	0				128.131	0.0486	0.0972	0.0486	0	0
	Total population, ages 18-64				199739791		2.48454e+07	1.90394e+06	1.71355e+06		1.34818e+07				881396					-9103.44
	Total population, ages 18-99				254531363		2.93931e+07	2.15885e+06	1.94297e+06		1.3735e+07				1.04581e+06					-10343.1
	Differences compared with Status Quo, ages 18-64							69701.2	62731.1		493552
	Differences compared with Status Quo, ages 18-99							79033.1	71129.8		502821
